# Supplementary material for: Dietary Supplementation of Caulerpa racemosa Ameliorates Cardiometabolic Syndrome via Regulation of PRMT-1/DDAH/ADMA Pathway and Gut Microbiome in Mice
Source: Nutrients. 2023 Feb 11;15(4):909. doi: 10.3390/nu15040909 (PMC9959712; doi:10.3390/nu15040909)
Supplement: Supplementary file 1 [file nutrients-15-00909-s001.zip]

Archive with 1 entries (1 files):
- nutrients-2140323-supplementary.pdf
